# Supplementary material for: Cytotoxicity of Snake Venoms and Cytotoxins From Two Southeast Asian Cobras (Naja sumatrana, Naja kaouthia): Exploration of Anticancer Potential, Selectivity, and Cell Death Mechanism
Source: Front Mol Biosci. 2020 Nov 11;7:583587. doi: 10.3389/fmolb.2020.583587 (PMC7686564; doi:10.3389/fmolb.2020.583587)
Supplement: Supplementary file 3 [file Data_Sheet_3.xlsx]

## Sheet: LCMS identification
Supplementary File S3. LC-MS/MS peptide information of purified cytotoxins from Naja sumatrana (NS-CTX) and Naja kaouthia (NK-CTX).
Peak	Spectra detected	Distinct spectra	Distinct summed MS/MS search score	Protein name	Species	Database accession	z	Score	Fwd-Rev score	SPI (%)	Sequence	RT (min)	m/z Measured (Da)	Spectral intensity
NS-CTX
1	24	12	166.03	Cytotoxin 1	Naja sumatrana	NSM_FTX01*	2	22.65	17.44	100	(-)LKCNKLVPLFYK(T)	3.98	761.944	17600000
							2	22.5	17.03	97.6	(-)LKCNKLVPLFYK(T)	6.15	761.944	10600000
							2	21.74	16.39	97.6	(-)LKCNKLVPLFYK(T)	5.82	761.944	18300000
							2	21.19	21.19	92.3	(K)MFMVATPKVPVKR(G)	2.12	752.431	11200000
							2	19.14	19.14	86.1	(K)YVCCNTDR(C)	1.42	544.217	94100
							3	18.39	11.16	92.7	(-)LKCNKLVPLFYK(T)	4.08	508.298	184000000
							2	18.24	11.41	93.4	(K)CNKLVPLFYK(T)	7.07	641.355	3110000
							2	17.6	17.6	84.1	(K)YVCCNTDRCN(-)	1.42	681.254	62900
							3	16.09	10.38	85	(-)LKCNKLVPLFYK(T)	13.57	508.299	408000
							2	15.89	6.15	92.3	(K)LVPLFYK(T)	9.47	440.271	29900000
							2	15.66	15.66	81.2	(K)CNKLVPLFYK(T)	7.07	641.355	3110000
							2	15.22	6.77	88	(K)LVPLFYK(T)	12.62	440.27	1380000
							2	15.04	6.29	82.7	(K)LVPLFYK(T)	21.47	440.269	3470000
							2	14.02	14.02	80	(K)MFMVATPKVPVK(R)	7.02	674.379	2410000
							2	13.68	13.68	76.8	(R)GCIDVCPKSSLLVK(Y)	2.07	788.415	346000
							3	12.85	12.85	72.9	(K)SSLLVKYVCCNTDRCN(-)	2.13	663.638	362000
							3	12.68	12.68	78.9	(K)CNKLVPLFYK(T)	7.07	427.905	8040000
							2	12.18	4.09	80.5	(K)LVPLFYK(T)	23.82	440.269	2370000
							4	12.04	5.5	81.5	(K)LVPLFYKTCPAGKNLCYK(M)	6.92	543.79	48200
							2	11.67	1.67	71.2	(K)LVPLFYK(T)	16.12	440.27	6860000
							2	11.28	11.28	73.5	(K)MFMVATPK(V)	15.57	462.738	2560000
							3	11.1	11.1	77.7	(K)MFMVATPKVPVK(R)	7.03	449.922	13700000
							2	10.11	5.3	73.2	(K)LVPLFYK(T)	16.03	440.27	353000
							2	10.1	2.62	81.1	(K)SSLLVK(Y)	1.63	323.71	38200
* Accession code retrieved from N. sumatrana venom-gland transcriptome [Chong et al. 2019]
H.P. Chong, K.Y. Tan, N.H. Tan, and C.H. Tan, Exploring the Diversity and Novelty of Toxin Genes in Naja sumatrana, the Equatorial Spitting Cobra from Malaysia through De Novo Venom-Gland Transcriptomics. Toxins (Basel) 11 (2019).
NK-CTX
1	15	8	120.68	Cytotoxin 3	Naja kaouthia	P01446	2	21.62	21.62	92.5	(K)LIPLAYKTCPAGK(N)	1.62	716.405	159000
							2	20.32	14.8	94.8	(-)LKCNKLIPLAYK(T)	1.6	730.936	1660000
							3	20.33	13.01	94.5	(K)LIPLAYKTCPAGK(N)	1.63	477.939	446000
							4	20.34	19.11	85.8	(K)YVCCNTDR(C)	1.42	544.218	2030000
							5	20.35	7.1	87.6	(-)LKCNKLIPLAYK(T)	1.6	487.626	2680000
							7	20.37	15.75	77.8	(K)YVCCNTDRCN(-)	1.42	681.255	986000
							8	20.38	9.29	89.2	(K)CNKLIPLAYK(T)	1.87	407.233	4260000
							3	15.11	8.36	83.3	(K)MFMVSNKTVPVKR(G)	1.87	512.949	19700
							2	14.45	14.45	70.7	(K)CNKLIPLAYK(T)	1.87	610.347	2480000
							2	13.43	3.12	90.6	(K)LIPLAYK(T)	6.7	409.262	7710000
							2	13.36	3.12	88.7	(K)LIPLAYK(T)	4.33	409.262	7950000
							2	13.34	3.11	87.8	(K)LIPLAYK(T)	8.47	409.262	2120000
							2	12.33	3.13	78.2	(K)LIPLAYK(T)	11.82	409.263	2180000
							2	11.51	1.59	78.7	(K)LIPLAYK(T)	17.63	409.263	140000
							2	11.27	1.62	76.3	(K)LIPLAYK(T)	13.2	409.263	3560000
